# Supplementary material for: Antimicrobial resistance detection in Southeast Asian hospitals is critically important from both patient and societal perspectives, but what is its cost?
Source: PLOS Glob Public Health. 2021 Oct 13;1(10):e0000018. doi: 10.1371/journal.pgph.0000018 (PMC7611947; doi:10.1371/journal.pgph.0000018)
Supplement: S1 Materials — (XLSX) [file pgph.0000018.s004.xlsx]

## Sheet: Sheet1
Item	Unit size	THB	USD	Cost per individual plate/ test/antibiotic disc/item THB	Cost per individual plate/ test/antibiotic disc/item USD	Comment	Cost by	Number based on items needed/10,000 samples	Quantity required for initial set up (BACTEC no automated AST) 10,000 specimens	Quantity required for initial set up (BACTEC and Pheonix) 10,000 specimens	Quantity required for initial set up (BACTEC, Pheonix, Bruker MALDI tof) 10,000 specimens	Quantity required for initial set up (BacT/Alert no automated AST) 10,000 specimens	Quantity required for initial set up (BacT/Alert and Vitek) 10,000 specimens	Quantity required for initial set up (BacT/Alert, Vitek AST, Vitek MALDI tof) 10,000 specimens	Quantity required for processing 10,000 samples (BACTEC no automated AST)	Quantity required for processing 10,000 samples (BACTEC and Pheonix)	Quantity required for processing 10,000 samples (BACTEC, Pheonix, Bruker MALDI)	Quantity required for processing 10,000 samples (BacT/Alert no automated AST)	Quantity required for processing 10,000 samples (BacT/Alert and Vitek)	Quantity required for processing 10,000 samples (BacT/Alert, Vitek, Vitek MS MALDI)	Quantity required for initial set up (BACTEC no automated AST) 100,000 samples	Quantity required for initial set up (BACTEC and Pheonix) 100,000 samples	Quantity required for initial set up (BACTEC, Pheonix, Bruker MALDI) 100,000 samples	Quantity required for initial set up (BacT/Alert no automated AST) 100,000 samples	Quantity required for initial set up (BacT/Alert and Vitek) 100,000 samples	Quantity required for initial set up (BacT/Alert, Vitek AST, Vitek MS MALDI) 100,000 samples	Quantity required for processing 100,000 samples (BACTEC no automated AST)	Quantity required for processing 100,000 samples (BACTEC and Pheonix)	Quantity required for processing 100,000 samples (BACTEC, Pheonix, Bruker MALDI)	Quantity required for processing 100,000 samples (BacT/Alert no automated AST)	Quantity required for processing 100,000 samples (BacT/Alert and Vitek)	Quantity required for processing 100,000 samples (BacT/Alert, Vitek AST, Vitek MS MALDI)
Equipment
Biosafety cabinet		400718	12860	N/A	N/A		Cost by item	N/A	1	1	1	1	1	1	0	0	0	0	0	0	3	3	3	3	3	3	0	0	0	0	0	0
Generator		50542	1622	N/A	N/A		Cost by item	N/A	1	1	1	1	1	1	0	0	0	0	0	0	1	1	1	1	1	1	0	0	0	0	0	0
UPS power surge protector		2493	80	N/A	N/A		Cost by item	N/A	2	3	4	2	3	4	0	0	0	0	0	0	2	3	4	2	3	4	0	0	0	0	0	0
Autoclave		264860	8500	N/A	N/A		Cost by item	N/A	1	1	1	1	1	1	0	0	0	0	0	0	2	2	2	2	2	2	0	0	0	0	0	0
Incubator 35-37°C O2		44940	1442.23	N/A	N/A		Cost by item	N/A	1	1	1	1	1	1	0	0	0	0	0	0	2	2	2	2	2	2	0	0	0	0	0	0
Incubator 35-37°C CO2		262840	8435.17	N/A	N/A		Cost by item	N/A	1	1	1	1	1	1	0	0	0	0	0	0	3	3	3	3	3	3	0	0	0	0	0	0
Refrigerator 2-4 °C		9348	300	N/A	N/A		Cost by item	N/A	2	2	2	2	2	2	0	0	0	0	0	0	4	4	4	4	4	4	0	0	0	0	0	0
Freezer (-20°C)		15580	500	N/A	N/A		Cost by item	N/A	1	1	1	1	1	1	0	0	0	0	0	0	2	2	2	2	2	2	0	0	0	0	0	0
Deep freezer (-80°C)		567100	18199.6	N/A	N/A		Cost by item	N/A	1	1	1	1	1	1	0	0	0	0	0	0	2	2	2	2	2	2	0	0	0	0	0	0
Digital fridge and freezer thermometer		312	10	N/A	N/A		Cost by item	N/A	4	4	4	4	4	4	0	0	0	0	0	0	8	8	8	8	8	8	0	0	0	0	0	0
Distilled water machine		534363	17149	N/A	N/A		Cost by item	N/A	1	1	1	1	1	1	0	0	0	0	0	0	1	1	1	1	1	1	0	0	0	0	0	0
Hot air sterilizer		138030	4429.72	N/A	N/A		Cost by item	N/A	1	1	1	1	1	1	0	0	0	0	0	0	1	1	1	1	1	1	0	0	0	0	0	0
Autoclave baskets		3300	105.905	N/A	N/A		Cost by item	N/A	4	4	4	4	4	4	0	0	0	0	0	0	6	6	6	6	6	6	0	0	0	0	0	0
Water bath 50 °C		60000	1925.55	N/A	N/A		Cost by item	N/A	1	1	1	1	1	1	0	0	0	0	0	0	1	1	1	1	1	1	0	0	0	0	0	0
Centrifuge large		283556	9100	N/A	N/A		Cost by item	N/A	1	1	1	1	1	1	0	0	0	0	0	0	1	1	1	1	1	1	0	0	0	0	0	0
Centrifuge small		53550	1718.55	N/A	N/A		Cost by item	N/A	1	1	1	1	1	1	0	0	0	0	0	0	1	1	1	1	1	1	0	0	0	0	0	0
Microscope		78000	2503.21	N/A	N/A		Cost by item	N/A	1	1	1	1	1	1	0	0	0	0	0	0	2	2	2	2	2	2	0	0	0	0	0	0
Neubauer counting chamber		2000	64.1849	N/A	N/A		Cost by item	N/A	1	1	1	1	1	1	0	0	0	0	0	0	2	2	2	2	2	2	0	0	0	0	0	0
BD BACTEC blood culture machine	200 cells	1703766	54678	N/A	N/A		Cost by item	N/A	1	1	1	0	0	0	0	0	0	0	0	0	2	2	2	0	0	0	0	0	0	0	0	0
BD Phoenix (M50)		2450000	78626.4	N/A	N/A		Cost by item	N/A	0	1	1	0	0	0	0	0	0	0	0	0	0	2	2	0	0	0	0	0	0	0	0	0
BD PheonixSpec nephelometer				N/A	N/A	Comes with Phoenix	Cost by item	N/A	0	1	1	0	0	0	0	0	0	0	0	0	0	2	2	0	0	0	0	0	0	0	0	0
Bruker MALDI-TOF (Microflex smart LS)		10000000	320924	N/A	N/A		Cost by item	N/A	0	0	1	0	0	0	0	0	0	0	0	0	0	0	1	0	0	0	0	0	0	0	0	0
Bruker MALDI-TOF steel plate		32100	1030.17	N/A	N/A	1 plate comes with machine	Cost by item	N/A	0	0	2	0	0	0	0	0	0	0	0	0	0	0	5	0	0	0	0	0	0	0	0	0
Biomerieux BacT/ALERT blood culture machine	120 cells	785232	25200	N/A	N/A		Cost by item	N/A	0	0	0	2	2	2	0	0	0	0	0	0	0	0	0	4	4	4	0	0	0	0	0	0
Vitek 2 ID/AST		1149804	36900	N/A	N/A		Cost by item	N/A	0	0	0	0	1	1	0	0	0	0	0	0	0	0	0	0	2	2	0	0	0	0	0	0
Vitek Kit Densicheck plus standards		12600	404.365	N/A	N/A		Cost by item	N/A	0	0	0	0	1	1	0	0	0	0	0	0	0	0	0	0	1	1	0	0	0	0	0	0
Vitek MS MALDI-TOF		5889240	189000	N/A	N/A		Cost by item	N/A	0	0	0	0	0	1	0	0	0	0	0	0	0	0	0	0	0	1	0	0	0	0	0	0
Hotplate		26750	858.472	N/A	N/A		Cost by item	N/A	2	2	2	2	2	2	0	0	0	0	0	0	2	2	2	2	2	2	0	0	0	0	0	0
Hotplate magnetic stirrer		18190	583.761	N/A	N/A		Cost by item	N/A	1	1	1	1	1	1	0	0	0	0	0	0	2	2	2	2	2	2	0	0	0	0	0	0
Stirring bars magnetic		1339	42.9718	N/A	N/A	For making media	Cost by item	N/A	2	2	2	2	2	2	0	0	0	0	0	0	4	4	4	4	4	4	0	0	0	0	0	0
Microwave		5000	160.462	N/A	N/A		Cost by item	N/A	1	1	1	1	1	1	0	0	0	0	0	0	1	1	1	1	1	1	0	0	0	0	0	0
Digital balance		114490	3674.26	N/A	N/A		Cost by item	N/A	2	2	2	2	2	2	0	0	0	0	0	0	3	3	3	3	3	3	0	0	0	0	0	0
pH meter		2700	86.6496	N/A	N/A		Cost by item	N/A	1	1	1	1	1	1	0	0	0	0	0	0	1	1	1	1	1	1	0	0	0	0	0	0
Erlenmyer flask (glass)	1000 ml	144	4.62131	N/A	N/A		Cost by item	N/A	4	4	4	4	4	4	0	0	0	0	0	0	6	6	6	6	6	6	0	0	0	0	0	0
Lab bottle (glass)	1000 ml	164	5.26316	N/A	N/A		Cost by item	N/A	4	4	4	4	4	4	0	0	0	0	0	0	6	6	6	6	6	6	0	0	0	0	0	0
Beaker (glass)	1000 ml	130	4.17202	N/A	N/A		Cost by item	N/A	4	4	4	4	4	4	0	0	0	0	0	0	6	6	6	6	6	6	0	0	0	0	0	0
Beaker (glass)	600 ml	82	2.63158	N/A	N/A		Cost by item	N/A	2	2	2	2	2	2	0	0	0	0	0	0	4	4	4	4	4	4	0	0	0	0	0	0
Measuring cylinder	1000 ml	604	19.3838	N/A	N/A		Cost by item	N/A	2	2	2	2	2	2	0	0	0	0	0	0	4	4	4	4	4	4	0	0	0	0	0	0
Graduated pipette	10 ml	132	4.2362	N/A	N/A		Cost by item	N/A	2	2	2	2	2	2	0	0	0	0	0	0	2	2	2	2	2	2	0	0	0	0	0	0
Autopipette 10 - 200 µl		3116	100	N/A	N/A		Cost by item	N/A	3	3	3	3	3	3	0	0	0	0	0	0	3	3	3	3	3	3	0	0	0	0	0	0
Autopipette 1000 µl		3116	100	N/A	N/A		Cost by item	N/A	3	3	3	3	3	3	0	0	0	0	0	0	3	3	3	3	3	3	0	0	0	0	0	0
Bacticinerator		20000	641.849	N/A	N/A		Cost by item	N/A	3	3	3	3	3	3	0	0	0	0	0	0	4	4	4	4	4	4	0	0	0	0	0	0
Calipers		2000	64.1849	N/A	N/A		Cost by item	N/A	3	3	3	3	3	3	0	0	0	0	0	0	4	4	4	4	4	4	0	0	0	0	0	0
Turbidity meter		25800	827.985	N/A	N/A		Cost by item	N/A	2	2	2	2	2	2	0	0	0	0	0	0	3	3	3	3	3	3	0	0	0	0	0	0
Forceps		150	4.81386	N/A	N/A		Cost by item	N/A	2	2	2	2	2	2	0	0	0	0	0	0	4	4	4	4	4	4	0	0	0	0	0	0
Wire inoculation loop 10 µl		30	0.962773	N/A	N/A		Cost by item	N/A	4	4	4	4	4	4	0	0	0	0	0	0	4	4	4	4	4	4	0	0	0	0	0	0
Vortex		6000	192.555	N/A	N/A		Cost by item	N/A	1	1	1	1	1	1	0	0	0	0	0	0	2	2	2	2	2	2	0	0	0	0	0	0
Maintenance
Biosafety cabinet fumigation and maintenance		77900	2500	N/A	N/A	After 1st year	Yearly cost	N/A	0	0	0	0	0	0	1	1	1	1	1	1	0	0	0	0	0	0	1	1	1	1	1	1
Pipette maintenance		7900	253.53	N/A	N/A	After 1st year	Half- yearly cost	N/A	0	0	0	0	0	0	2	2	2	2	2	2	0	0	0	0	0	0	2	2	2	2	2	2
BACTEC blood culture machine		200000	6418.49	N/A	N/A	After 1st year	Yearly cost	N/A	0	0	0	0	0	0	1	1	1	0	0	0	0	0	0	0	0	0	1	1	1	0	0	0
Phoenix yearly maintenance		200000	6418.49	N/A	N/A	After 1st year	Yearly cost	N/A	0	0	0	0	0	0	0	1	1	0	0	0	0	0	0	0	0	0	0	1	1	0	0	0
Bruker MADLI-TOF maintenance		160000	5134.79	N/A	N/A	After 1st year	Yearly cost	N/A	0	0	0	0	0	0	0	0	1	0	0	0	0	0	0	0	0	0	0	0	1	0	0	0
BacT/ALERT maintenance		135000	4332.48	N/A	N/A	After 1st year	Yearly cost	N/A	0	0	0	0	0	0	0	0	0	1	1	1	0	0	0	0	0	0	0	0	0	1	1	1
Vitek II ID/AST maintenance		198000	6354.3	N/A	N/A	After 1st year	Yearly cost	N/A	0	0	0	0	0	0	0	0	0	0	1	1	0	0	0	0	0	0	0	0	0	0	1	1
Vitek MS MALDI-TOF maintenance		1080000	34659.8	N/A	N/A	After 1st year	Yearly cost	N/A	0	0	0	0	0	0	0	0	0	0	0	1	0	0	0	0	0	0	0	0	0	0	0	1
Ulpa filter ESCO CO2 incubator		9469	303.883	N/A	N/A	After 1st year	Yearly cost	N/A	0	0	0	0	0	0	1	1	1	1	1	1	0	0	0	0	0	0	1	1	1	1	1	1
General consumables
BD BACTEC Plus aerobic bottle	50 bottles	4000	2500	80	2.56739	Estimated for 1 bottle per person	Calculation by box	5100 bottles	0	0	0	0	0	0	102	102	102	0	0	0	0	0	0	0	0	0	1010	1010	1010	0	0	0
BD BACTEC Lytic anaerobic bottles	50 bottles	4000	250	80	2.56739	Not included in analysis. 1 bottle per patient	N/A	N/A	0	0	0	0	0	0	0	0	0	0	0	0	0	0	0	0	0	0	0	0	0	0	0	0
BD BACTEC Peds bottles	50 bottles	4000	128.37	80	2.56739	Not included in analysis. 1 bottle per patient	N/A	N/A	0	0	0	0	0	0	0	0	0	0	0	0	0	0	0	0	0	0	0	0	0	0	0	0
BacT/ALERT FA Plus bottles	100 bottles	13500	433.248	135	4.33248	Estimated for 1 bottle per person	Calculation by box	5100 bottles	0	0	0	0	0	0	0	0	0	51	51	51	0	0	0	0	0	0	0	0	0	505	505	505
BacT/ALERT FN Plus bottles	100 bottles	13500	433.248	135	4.33248	Not included in analysis. 1 bottle per patient	N/A	N/A	0	0	0	0	0	0	0	0	0	0	0	0	0	0	0	0	0	0	0	0	0	0	0	0
BacT/ALERT PF Plus bottles	100 bottles	13500	433.248	135	4.33248	Not included in analysis. 1 bottle per patient	N/A	N/A	0	0	0	0	0	0	0	0	0	0	0	0	0	0	0	0	0	0	0	0	0	0	0	0
BBL Venting units	100/box	2141	68.7099	21.41	0.687099		Calculation by box	5500 items	0	0	0	0	0	0	550	550	550	550	550	550	0	0	0	0	0	0	5100	5100	5100	5100	5100	5100
Universal container	400/box	1159	37.21	2.79	0.0895379	Used for urine/stools	Calculated by package	3000 containers	0	0	0	0	0	0	8	8	8	8	8	8	0	0	0	0	0	0	80	80	80	80	80	80
Falcon 50ml Conical Centrifuge Tubes	500/pack	4494	144.223	8.99	0.288511		Calculation by box	500 tubes	0	0	0	0	0	0	1	1	1	1	1	1	0	0	0	0	0	0	4	4	4	4	4	4
Cover slip (100*10 pcs/box)	100/box	70	2.24647	0.69	0.0221438		Calculation by box	N/A	0	0	0	0	0	0	50	50	50	50	50	50	0	0	0	0	0	0	500	500	500	500	500	500
Glass slides	50 boxes of 72 slides	2301	73.8447	0.64	0.0205392	3600 slides per big box	Calculation by box	8000 slides	0	0	0	0	0	0	3	3	3	3	3	3	0	0	0	0	0	0	25	25	25	25	25	25
Emersion oil	1L bottle	5900	189.345	N/A	N/A		Calculation by bottle	N/A	0	0	0	0	0	0	2	2	2	2	2	2	0	0	0	0	0	0	10	10	10	10	10	10
Lens paper		150	4.81386	N/A	N/A		Calculation by box	N/A	0	0	0	0	0	0	2	2	2	2	2	2	0	0	0	0	0	0	5	5	5	5	5	5
Pipette tips 1000µl	1000 tips/box	3210	103.017	3.21	0.103017		Calculation by box	1000 tips	0	0	0	0	0	0	1	1	1	1	1	1	0	0	0	0	0	0	10	10	10	10	10	10
Pipette tips 10-200ul	1000 tips/box	482	15.4685	0.48	0.0154044		Calculation by box	1000 tips	0	0	0	0	0	0	1	1	1	1	1	1	0	0	0	0	0	0	10	10	10	10	10	10
Bacterial preserver tubes for storage	100/box	8325	267.169	83.25	2.67169		Calculation by box	1000 tubes	0	0	0	0	0	0	10	10	10	10	10	10	0	0	0	0	0	0	100	100	100	100	100	100
Storage tube boxes for storage and transport	10 boxes/package	1265	40	N/A	N/A	10,000 specimen need 1 package, 100,000 need 10	Calculation by box	N/A	0	0	0	0	0	0	1	1	1	1	1	1	0	0	0	0	0	0	10	10	10	10	10	10
Cryotube	500 tubes/box	1897	60.88	3.79	0.12163		Calculation by box	N/A	0	0	0	0	0	0	2	2	2	2	2	2	0	0	0	0	0	0	20	20	20	20	20	20
MacFarland Standards 0.5,1,2,3,4,5,6	1 set/box	1926	61.81	N/A	N/A	Expire after 6 months	Calculation by set	N/A	0	0	0	0	0	0	2	2	2	2	2	2	0	0	0	0	0	0	2	2	2	2	2	2
Parafilm M 10cmx38m	1 roll/box	717	23.0103	N/A	N/A		Calculation by box	N/A	0	0	0	0	0	0	1	1	1	1	1	1	0	0	0	0	0	0	3	3	3	3	3	3
Filter paper		200	6.41849	N/A	N/A		Calculation by box	N/A	0	0	0	0	0	0	3	3	3	3	3	3	0	0	0	0	0	0	10	10	10	10	10	10
Virkon powder sachet	50x5g sachet/box	2408	77.2786	48.15	1.54525	5g makes 5L	Calculation by box	150 sachets	0	0	0	0	0	0	3	3	3	3	3	3	0	0	0	0	0	0	4	4	4	4	4	4
Sharps container	30 L	269	8.63286	N/A	N/A		Calculation by container	N/A	0	0	0	0	0	0	4	4	4	4	4	4	0	0	0	0	0	0	10	10	10	10	10	10
Aluminimum foil		100	3.20924	N/A	N/A		Calculation by box	N/A	0	0	0	0	0	0	5	5	5	5	5	5	0	0	0	0	0	0	50	50	50	50	50	50
Autoclave bag, PP, 660x305mm	500 pieces/box	13482	432.67	26.96	0.865212		Calculation by box	N/A	0	0	0	0	0	0	1	1	1	1	1	1	0	0	0	0	0	0	10	10	10	10	10	10
Autoclave bag 406x610mm	500 pieces/box	14552	467.009	29.1	0.93389		Calculation by box	N/A	0	0	0	0	0	0	1	1	1	1	1	1	0	0	0	0	0	0	10	10	10	10	10	10
Autoclave bag 610x810mm	200 pieces/box	19421	623.267	97.1	3.11617		Calculation by box	N/A	0	0	0	0	0	0	1	1	1	1	1	1	0	0	0	0	0	0	10	10	10	10	10	10
Autoclave indicator tube	100/box	1446	46.4056	N/A	N/A		Calculation by box	N/A	0	0	0	0	0	0	2	2	2	2	2	2	0	0	0	0	0	0	5	5	5	5	5	5
Bio-indicator G.stearothermophilus	100 strips/box	16050	515.083	N/A	N/A		Calculation by box	N/A	0	0	0	0	0	0	2	2	2	2	2	2	0	0	0	0	0	0	5	5	5	5	5	5
Cotton swab small	100/pack	145	4.6534	1.45	0.046534		Calculation by box	6000 swabs	0	0	0	0	0	0	60	60	60	60	60	60	0	0	0	0	0	0	800	800	800	800	800	800
Cotton swab medium	100/pack	300	9.62773	3	0.0962773		Calculation by box	6000 swabs	0	0	0	0	0	0	60	60	60	60	60	60	0	0	0	0	0	0	800	800	800	800	800	800
Microloops plastic size: 10ul (disposable)	50/pack	126	4.04365	2.52	0.0808729		Calculation by box	6000 loops	0	0	0	0	0	0	120	120	120	120	120	120	0	0	0	0	0	0	1200	1200	1200	1200	1200	1200
Microloops platics size: 1ul (disposable)	50/pack	126	4.04365	2.52	0.0808729		Calculation by box	2000 loops	0	0	0	0	0	0	40	40	40	40	40	40	0	0	0	0	0	0	400	400	400	400	400	400
Inoculating needle (straight wire) (disposable)	1000/box	1338	42.9397	1.34	0.0430039		Calculation by box	1000	0	0	0	0	0	0	1	1	1	1	1	1	0	0	0	0	0	0	10	10	10	10	10	10
Pasteur pipettes (sterile, 1ml)	500 pipettes/box	3034	97.3684	6.07	0.194801		Calculation by box	1000 pipettes	0	0	0	0	0	0	2	2	2	2	2	2	0	0	0	0	0	0	20	20	20	20	20	20
General bacterial swabs - Transwab (Amies)	125 swabs/box	2761	88.6072	22.08	0.708601		Calculation by box	Mainly used for transporting isolates and storing isolates short term	0	0	0	0	0	0	1	1	1	1	1	1	0	0	0	0	0	0	10	10	10	10	10	10
Tooth picks	100/pack	30	0.962773	N/A	N/A		Calculation by box	N/A	0	0	0	0	0	0	0	0	10	0	0	10	0	0	0	0	0	0	0	0	100	0	0	100
Disposable gloves (S)	10 boxes/package	2000	64.1849	N/A	N/A		Calculation by box	N/A	0	0	0	0	0	0	2	2	2	2	2	2	0	0	0	0	0	0	20	20	20	20	20	20
Disposable gloves (M)	10 boxes/package	2000	64.1849	N/A	N/A		Calculation by box	N/A	0	0	0	0	0	0	2	2	2	2	2	2	0	0	0	0	0	0	20	20	20	20	20	20
Disposable gloves ( L)	10 boxes/package	2000	64.1849	N/A	N/A		Calculation by box	N/A	0	0	0	0	0	0	2	2	2	2	2	2	0	0	0	0	0	0	20	20	20	20	20	20
Disposable gloves (XL)	10 boxes/package	2000	64.1849	N/A	N/A		Calculation by box	N/A	0	0	0	0	0	0	2	2	2	2	2	2	0	0	0	0	0	0	20	20	20	20	20	20
Silica gel (2.5-6.0mm) self indicating		200	6.41849	N/A	N/A	Amount does not change much as used in the same equipments and items	Calculation by box	N/A	0	0	0	0	0	0	10	10	10	10	10	10	0	0	0	0	0	0	20	20	20	20	20	20
Media preparation
Autoclave indicator tape		500	16.0462	N/A	N/A		Cost per roll	N/A	0	0	0	0	0	0	2	2	2	2	2	2	0	0	0	0	0	0	10	10	10	10	10	10
Glass tube (Test tube Screw Cap 16*100 mm.)	250/pack	10000	320.924	40	1.2837	Used for biochemicals	Cost per box	N/A	1	1	1	1	1	1	0	0	0	0	0	0	3	3	3	3	3	3	0	0	0	0	0	0
Petri dishes (glass)	72 pairs/pack	2400	77.0218	33.33	1.06964	Including both petri dish types as laboratory can have a combination. Glass reusable	Cost per box	N/A	4	4	4	4	4	4	0	0	0	0	0	0	8	8	8	8	8	8	0	0	0	0	0	0
Plastic petri dishes (sterile, 90mm diameter)	500 dishes/pack	1873	60.1091	3.75	0.120347	Including both petri dish types as laboratory can have a combination	Cost per box	N/A	1	1	1	1	1	1	0	0	0	0	0	0	2	2	2	2	2	2	0	0	0	0	0	0
Sodium chloride	1 kg	3531	113.318	N/A	N/A		Cost per bottle	N/A	0	0	0	0	0	0	2	2	2	2	2	2	0	0	0	0	0	0	10	10	10	10	10	10
Gram stain (for preparation in house)
Ethanol	2.5 L bottle	900	28.8832	N/A	N/A	500 ml makes 1 L. 24 L needed a year	Cost per bottle	N/A	0	0	0	0	0	0	12	12	12	12	12	12	0	0	0	0	0	0	120	120	120	120	120	120
Acetone	2.5 L bottle	663	21.2773	N/A	N/A	500 ml makes 1 L. 24L needed a year	Cost per bottle	N/A	0	0	0	0	0	0	12	12	12	12	12	12	0	0	0	0	0	0	120	120	120	120	120	120
Crystal Violet	100 g/bottle	3157	101.316	N/A	N/A	20g makes 1 L. 1 bottle makes 5 L. 24L needed a year.	Cost per bottle	N/A	0	0	0	0	0	0	5	5	5	5	5	5	0	0	0	0	0	0	50	50	50	50	50	50
Ammonium oxalate	500 g/bottle	1245	39.94	N/A	N/A	9g makes 1 L. 1 bottle makes 55 L. 24 L needed a year	Cost per bottle	N/A	0	0	0	0	0	0	1	1	1	1	1	1	0	0	0	0	0	0	10	10	10	10	10	10
Lugol's iodine	100 g/bottle	1498	48.0745	N/A	N/A	30g makes 1L. 1 bottle makes 3.3 L. 24L needed a year.	Cost per bottle	N/A	0	0	0	0	0	0	8	8	8	8	8	8	0	0	0	0	0	0	80	80	80	80	80	80
Neutral red	25 g/bottle	4703	150.931	N/A	N/A	1g makes 250 mL. 1 bottle makes 6.25 L. 24 L needed a year	Cost per bottle	N/A	0	0	0	0	0	0	5	5	5	5	5	5	0	0	0	0	0	0	50	50	50	50	50	50
Cost total per Gram stain			0	14.12	0.453145	1L total for all Gram stain ingredients costs 7059.33. This will last 2 weeks. Cost per actual Gram stain estimated at 2ml per stain per slide. So total cost / 500 stains.	N/A	N/A	N/A	N/A	N/A	N/A	N/A	N/A	N/A	N/A	N/A	N/A	N/A	N/A	N/A	N/A	N/A	N/A	N/A	N/A	N/A	N/A	N/A	N/A	N/A	N/A
Media powder (for preparation in house)
Columbia agar powder	500 g/bottle	3531	113.318	5.51	0.176829	39 g makes 50 plates. 1 bottles makes 641 plates	Cost per bottle	7000 blood agar	0	0	0	0	0	0	11	11	11	11	11	11	0	0	0	0	0	0	110	110	110	110	110	110
GC agar powder	500 g/bottle	2354	75.5456	3.39	0.108793	36g makes 50 plates. 1 bottle makes 694 plates	Cost per bottle	7000 choc plates	0	0	0	0	0	0	11	11	11	11	11	11	0	0	0	0	0	0	110	110	110	110	110	110
Soluble haemoglobin powder	400 g/bottle	2996	96.1489	1.5	0.0481386	10g makes 50 plates. 1 bottle makes 2000 plates	Cost per bottle	7000 choc plates	0	0	0	0	0	0	4	4	4	4	4	4	0	0	0	0	0	0	40	40	40	40	40	40
Vitox	5 sets/box	2087	66.9769	16.69	0.535623	2 sets make 50 plates. 1 box makes 125 plates	Cost per bottle	7000 choc plates	0	0	0	0	0	0	56	56	56	56	56	56	0	0	0	0	0	0	560	560	560	560	560	560
VCAT selective supplement	10 sets/box	2140	68.6778	8.56	0.274711	2 sets make 50 plates. 1 box makes 250 plates	Cost per bottle	7000 choc plates	0	0	0	0	0	0	28	28	28	28	28	28	0	0	0	0	0	0	280	280	280	280	280	280
Chocolate agar full cost			0	21.58	0.692555	N/A	N/A	N/A	N/A	N/A	N/A	N/A	N/A	N/A	N/A	N/A	N/A	N/A	N/A	N/A	N/A	N/A	N/A	N/A	N/A	N/A	N/A	N/A	N/A	N/A	N/A	N/A
Chromogenic agar powder	500 g/bottle	32100	1030.17	42.4	1.36072	33g makes 50 plates. 1 bottle makes 757 plates	Cost per bottle	2000 chrome plates	0	0	0	0	0	0	3	3	3	3	3	3	0	0	0	0	0	0	30	30	30	30	30	30
Mueller Hinton powder	500 g/bottle	2408	77.2786	4.58	0.146983	38g makes 40 plates. 1 bottle makes 526 plates.	Cost per bottle	1700 MH plates	0	0	0	0	0	0	4	1	1	4	1	1	0	0	0	0	0	0	30	10	10	30	10	10
Mueller Hinton + blood agar	500 g/bottle	2365	75.9	15.06	0.483312	38g makes 40 plates. 1 bottle makes 526 plates.	Cost per bottle	1000 BAMH plates	0	0	0	0	0	0	2	1	1	2	1	1	0	0	0	0	0	0	20	10	10	20	10	10
Nutrient agar powder	500 g/bottle	3424	109.884	3.84	0.123235	28g makes 50 plates. 1 bottle makes 892 plates	Cost per bottle	600 NA plates	0	0	0	0	0	0	1	1	1	1	1	1	0	0	0	0	0	0	10	10	10	10	10	10
MacConkey agar powder	500 g/bottle	4494	144.223	9.36	0.300385	52g makes 50 plates. 1 bottle makes 480 plates	Cost per bottle	5000 Mac plates	0	0	0	0	0	0	11	11	11	11	11	11	0	0	0	0	0	0	110	110	110	110	110	110
XLD agar powder	500 g/bottle	2996	96.1489	6.36	0.204108	53g makes 50 plates. 1 bottle makes 471 plates	Cost per bottle	400 XLD plates	0	0	0	0	0	0	1	1	1	1	1	1	0	0	0	0	0	0	10	10	10	10	10	10
Ashdowns agar powder				4.5	0.144416	Calculation only for one plate	Cost per plate	4000 Ashdowns plates	N/A	N/A	N/A	N/A	N/A	N/A	N/A	N/A	N/A	N/A	N/A	N/A	N/A	N/A	N/A	N/A	N/A	N/A	N/A	N/A	N/A	N/A	N/A	N/A
B. pseudomallei selective broth				15	0.481386	Calculation only for one broth	Cost per plate	3000 SBCT	N/A	N/A	N/A	N/A	N/A	N/A	N/A	N/A	N/A	N/A	N/A	N/A	N/A	N/A	N/A	N/A	N/A	N/A	N/A	N/A	N/A	N/A	N/A	N/A
DNase agar powder	500 g/bottle	7704	247.24	12.02	0.385751	39g makes 50 plates. 1 bottle makes 641 plates	Cost per bottle	500 Dnase plates	0	0	0	0	0	0	1	0	0	1	0	0	0	0	0	0	0	0	10	0	0	10	0	0
Selective supplement (for Columbia CNA agar)	10 vials/pack	6481	208	N/A	N/A		Cost per packet	600 plates	0	0	0	0	0	0	1	1	1	1	1	1	0	0	0	0	0	0	5	5	5	5	5	5
CNA (Columbia base)	500 g/bottle	1622	52.06	N/A	N/A		Cost per bottle	600 plates	0	0	0	0	0	0	1	1	1	1	1	1	0	0	0	0	0	0	5	5	5	5	5	5
CNA agar plus supplement			0	40.4	1.29653	2 vials CNA supplement + 50 ml blood. Cost/ L including supplement is $52.87. 1 bottle of powder makes 640 plates	Cost per bottle and supplement	600 plates	0	0	0	0	0	0	0	0	0	0	0	0	0	0	0	0	0	0	0	0	0	0	0	0
Sabouraud agar powder	500 g/bottle	1534	51.12	3.99	0.128049	20g makes 1 L. 1 bottle makes 384 plates	Cost per bottle	600 plates	0	0	0	0	0	0	2	2	2	2	2	2	0	0	0	0	0	0	4	4	4	4	4	4
Simmons citrate agar powder	500 g/bottle	3531	113.318	0.81	0.0259949	23g makes 200 tubes. 1 bottle makes 4347 tubes	Cost per bottle	400 citrate	0	0	0	0	0	0	1	1	1	1	1	1	0	0	0	0	0	0	1	1	1	1	1	1
Triple sugar Iron agar powder	500 g/bottle	2247	72.1117	1.76	0.0564827	65g makes 166 tubes. 1 bottle makes 1276 tubes	Cost per bottle	400 TSI	0	0	0	0	0	0	1	1	1	1	1	1	0	0	0	0	0	0	3	1	1	3	1	1
Urea agar base (Christensen Base) powder	500 g/bottle	2782	89.2811	0.67	0.0215019	24g makes 200 tubes. 1 bottles makes 4166	Cost per bottle	400 urea	0	0	0	0	0	0	1	1	1	1	1	1	0	0	0	0	0	0	1	1	1	1	1	1
Urea 40% solution (Urea agar supplement)	10 vials/pack	2247	72.1117	N/A	N/A		Cost per bottle	400 urea	0	0	0	0	0	0	2	1	1	2	1	1	0	0	0	0	0	0	10	5	5	10	5	5
SIM powder	500 g/bottle	3895	125	1.17	0.0375481	30g makes 200 tubes. 1 bottle makes 3333 tubes	Cost per bottle	400 SIM	0	0	0	0	0	0	1	1	1	1	1	1	0	0	0	0	0	0	1	1	1	1	1	1
M.R.VP Medium powder	500 g/bottle	3146	100.963	0.21	0.00673941	17g makes 500 tubes. 1 bottle makes 14705 tubes	Cost per bottle	400 MRVP	0	0	0	0	0	0	1	1	1	1	1	1	0	0	0	0	0	0	1	1	1	1	1	1
Lysin iron agar powder	500 g/bottle	3766	120.86	1.28	0.0410783	34g makes 200 tubes. 1 bottles makes 2941 tubes	Cost per bottle	400 LIA	0	0	0	0	0	0	1	1	1	1	1	1	0	0	0	0	0	0	2	1	1	2	1	1
Brain heart infusion broth	500 g/bottle	2140	68.6778	0.79	0.025353	37g makes 200 tubes. 1 bottle makes 2702 tubes	Cost per bottle	100 BHIB	0	0	0	0	0	0	1	1	1	1	1	1	0	0	0	0	0	0	1	1	1	1	1	1
PBS Tablet (Phosphate Buffered Saline)	100 tablets/bottle	1712	54.9422	1712	54.9422	1 tablet makes 100ml	Cost per bottle	1000 tablets	0	0	0	0	0	0	10	10	10	10	10	10	0	0	0	0	0	0	20	20	20	20	20	20
Bile esculin agar	500 g/bottle	9095	291.881	23.5	0.754172	64.5g makes 50 plates. 1 bottle makes 387 plates	Cost per bottle	50 bile exculin agar	0	0	0	0	0	0	1	1	1	1	1	1	0	0	0	0	0	0	1	1	1	1	1	1
TSB (Trytone Soya Broth)	500 g/bottle	1712	54.9422	0.51	0.0163671	30g makes 200 tubes. 1 bottle makes 3333 tubes	Cost per bottle	100 TSB	0	0	0	0	0	0	1	1	1	1	1	1	0	0	0	0	0	0	1	1	1	1	1	1
Toluidine blue	25 g/bottle	8086	259.499		0.04	Assume to be used for 10 years	Cost per bottle	1 bottle	1	1	1	1	1	1	0	0	0	0	0	0	1	1	1	1	1	1	0	0	0	0	0	0
Giemsa stain					0.45	Individual stain cost used for micro-costing	N/A	N/A	N/A	N/A	N/A	N/A	N/A	N/A	N/A	N/A	N/A	N/A	N/A	N/A	N/A	N/A	N/A	N/A	N/A	N/A	N/A	N/A	N/A	N/A	N/A	N/A
Media (ordered in)
Blood agar (sheep)	10 plates/pack	193	6.19384	19.26	0.6181	Not included in analysis but prices included for comparison	Cost per packet	7000 blood agar for 10,000 specimens	N/A	N/A	N/A	N/A	N/A	N/A	N/A	N/A	N/A	N/A	N/A	N/A	N/A	N/A	N/A	N/A	N/A	N/A	N/A	N/A	N/A	N/A	N/A	N/A
Chocolate agar	10 plates/pack	235	7.54172	23.54	0.755456	Not included in analysis but prices included for comparison	Cost per packet	7000 choc plates	N/A	N/A	N/A	N/A	N/A	N/A	N/A	N/A	N/A	N/A	N/A	N/A	N/A	N/A	N/A	N/A	N/A	N/A	N/A	N/A	N/A	N/A	N/A	N/A
MacConkey agar	10 plates/pack	235	7.54172	23.54	0.755456	Not included in analysis but prices included for comparison	Cost per packet	5000 Mac plates	N/A	N/A	N/A	N/A	N/A	N/A	N/A	N/A	N/A	N/A	N/A	N/A	N/A	N/A	N/A	N/A	N/A	N/A	N/A	N/A	N/A	N/A	N/A	N/A
Mueller Hinton agar	10 plates/pack	161	5.16688	16.05	0.515083	Not included in analysis but prices included for comparison	Cost per packet	1700 MH plates	N/A	N/A	N/A	N/A	N/A	N/A	N/A	N/A	N/A	N/A	N/A	N/A	N/A	N/A	N/A	N/A	N/A	N/A	N/A	N/A	N/A	N/A	N/A	N/A
Mueller Hinton + blood agar (sheep)	10 plates/pack	161	5.16688	16.05	0.515083	Not included in analysis but prices included for comparison	Cost per packet	500 Blood MH plates	N/A	N/A	N/A	N/A	N/A	N/A	N/A	N/A	N/A	N/A	N/A	N/A	N/A	N/A	N/A	N/A	N/A	N/A	N/A	N/A	N/A	N/A	N/A	N/A
Test reagents
Sputasol	10 vials/pack	3638	116.752	10.92	0.350449	1 bottle makes 100 ml. 1 package makes 1L. Approximately 3 ml used per sample. 1package does 333 samples	Cost per packet	200 sputums	0	0	0	0	0	0	1	1	1	1	1	1	0	0	0	0	0	0	6	6	6	6	6	6
Oxidase	50 ampules/box	2782	89.2811	55.64	1.78562	1 ampule usually lasts 2 days	Cost per packet	150 samplues	0	0	0	0	0	0	3	3	3	3	3	3	0	0	0	0	0	0	5	5	5	5	5	5
PYR	100 test/kit	9844	315.918	98.44	3.15918		Cost per kit	300 tests	0	0	0	0	0	0	3	0	0	3	0	0	0	0	0	0	0	0	6	0	0	6	0	0
Kovac's regent	100 ml	4023	129.108	20.11	0.645379	0.5ml per test. 200 tests per bottle	Cost per bottle	400 tests	0	0	0	0	0	0	2	1	1	2	1	1	0	0	0	0	0	0	4	1	1	4	1	1
Staphaurex Plus	150 tests/box	9630	309.05	64.2	2.06033		Cost per kit	450 tests	0	0	0	0	0	0	3	1	1	3	1	1	0	0	0	0	0	0	30	10	10	30	10	10
Catalase	60 ml	2543	81.611	10.59	0.339859	0.25ml per test. 240 tests per bottle	Cost per bottle	500 tests	0	0	0	0	0	0	4	4	4	4	4	4	0	0	0	0	0	0	20	20	20	20	20	20
Rabbit plasma (with EDTA) (coagulase test)	500 ml	10379	333.087	20.76	0.666239	1ml per tube. 500 tests per bottle	Cost per bottle	500 tests	0	0	0	0	0	0	1	1	1	1	1	1	0	0	0	0	0	0	10	10	10	10	10	10
Streptococcus grouping kit	50 tests/kit	9095	291.881	181.9	5.83761		Cost per kit	150 tests	0	0	0	0	0	0	3	1	1	3	1	1	0	0	0	0	0	0	30	10	10	30	10	10
Salmonella (polyvalent H phase 1&2) antiserum	2 ml	952.3	30.5616	95.2	3.0552	200ul per test. 1 bottle does 10 tests	Cost per bottle	30 tests	0	0	0	0	0	0	3	3	3	3	3	3	0	0	0	0	0	0	30	30	30	30	30	30
Salmonella poly O, A-I	2 ml	952.3	30.5616	95.2	3.0552	200ul per test. 1 bottle does 10 tests	Cost per bottle	30 tests	0	0	0	0	0	0	3	3	3	3	3	3	0	0	0	0	0	0	30	30	30	30	30	30
Salmonella poly Vi	2 ml	952.3	30.5616	95.2	3.0552	200ul per test. 1 bottle does 10 tests	Cost per bottle	30 tests	0	0	0	0	0	0	3	3	3	3	3	3	0	0	0	0	0	0	30	30	30	30	30	30
Salmonella monovalent 09 antisera	2 ml	952.3	30.5616	95.2	3.0552	200ul per test. 1 bottle does 10 tests	Cost per bottle	30 tests	0	0	0	0	0	0	3	3	3	3	3	3	0	0	0	0	0	0	30	30	30	30	30	30
Salmonella O Group A	500 g/ bottle	952.3	30.5616	0.38	0.0121951	200ul per test. 1 bottle does 2500 test	Cost per bottle	50 tests	0	0	0	0	0	0	1	1	1	1	1	1	0	0	0	0	0	0	1	1	1	1	1	1
Salmonella O Group B	500 g/ bottle	952.3	30.5616	0.38	0.0121951	200ul per test. 1 bottle does 2500 test	Cost per bottle	50 tests	0	0	0	0	0	0	1	1	1	1	1	1	0	0	0	0	0	0	1	1	1	1	1	1
Salmonella O Group C	500 g/ bottle	952.3	30.5616	0.38	0.0121951	200ul per test. 1 bottle does 2500 test	Cost per bottle	50 tests	0	0	0	0	0	0	1	1	1	1	1	1	0	0	0	0	0	0	1	1	1	1	1	1
Salmonella O Group D	500 g/ bottle	952.3	30.5616	0.38	0.0121951	200ul per test. 1 bottle does 2500 test	Cost per bottle	50 tests	0	0	0	0	0	0	1	1	1	1	1	1	0	0	0	0	0	0	1	1	1	1	1	1
Latex agglutination test for Burkholderia pseudomallei	2 ampules/box	6420	206.033	N/A	N/A		Cost per kit	Has a short expiry date so often order more before all used	0	0	0	0	0	0	6	6	6	6	6	6	0	0	0	0	0	0	60	60	60	60	60	60
Phadebact Monoclonal GC Test		1957	62.8049	N/A	N/A		Cost per kit	Has a short expiry date so often order more before all used	0	0	0	0	0	0	4	4	4	4	4	4	0	0	0	0	0	0	40	40	40	40	40	40
Cryptococcus agglutination	50 tests/kit	9742	312.644	N/A	N/A		Cost per kit	N/A	0	0	0	0	0	0	1	1	1	1	1	1	0	0	0	0	0	0	10	10	10	10	10	10
API tests (organism ID)
API Suspension Medium, 2ml	100/box	6206	199.166	62.06	1.99166	Only used for API NE and NH	Cost per box	200 tests	0	0	0	0	0	0	2	0	0	2	0	0	0	0	0	0	0	0	20	0	0	20	0	0
20 E API	25 test/kit	4494	144.223	179.76	5.76893		Cost per box	300 tests	0	0	0	0	0	0	12	0	0	12	0	0	0	0	0	0	0	0	120	0	0	120	0	0
20 NE API	25 test/kit	8346	267.843	333.84	10.7137		Cost per box	100 tests	0	0	0	0	0	0	4	0	0	4	0	0	0	0	0	0	0	0	40	0	0	40	0	0
Rapid ID 32 Strep	25 test/kit	11770	377.728	470.8	15.1091		Cost per box	100 tests	0	0	0	0	0	0	4	0	0	4	0	0	0	0	0	0	0	0	40	0	0	40	0	0
FB 2 x 5ml	2 amp/box	1605	51.5083	N/A	N/A		Cost per box	N/A	0	0	0	0	0	0	2	0	0	2	0	0	0	0	0	0	0	0	20	0	0	20	0	0
JAMES (5ml)	2 amp/box	1070	34.3389	N/A	N/A		Cost per box	N/A	0	0	0	0	0	0	2	0	0	2	0	0	0	0	0	0	0	0	20	0	0	20	0	0
NIN	2 amp/box	1391	44.6406	N/A	N/A		Cost per box	N/A	0	0	0	0	0	0	2	0	0	2	0	0	0	0	0	0	0	0	20	0	0	20	0	0
TDA 5ml	2 amp/box	1177	37.7728	N/A	N/A		Cost per box	N/A	0	0	0	0	0	0	2	0	0	2	0	0	0	0	0	0	0	0	20	0	0	20	0	0
API Mineral Oil	125 ml	1070	34.3389	N/A	N/A		Cost per box	N/A	0	0	0	0	0	0	2	0	0	2	0	0	0	0	0	0	0	0	20	0	0	20	0	0
NIT1 + NIT2 5ml	4 amp/box	2097	67.2978	N/A	N/A		Cost per box	N/A	0	0	0	0	0	0	2	0	0	2	0	0	0	0	0	0	0	0	20	0	0	20	0	0
VP A + B	2 amp/box	1712	54.9422	N/A	N/A		Cost per box	N/A	0	0	0	0	0	0	2	0	0	2	0	0	0	0	0	0	0	0	20	0	0	20	0	0
VP1 + VP2 5ml	4 amp/box	1712	54.9422	N/A	N/A		Cost per box	N/A	0	0	0	0	0	0	2	0	0	2	0	0	0	0	0	0	0	0	20	0	0	20	0	0
ZYM A 8 ml	2 amp/box	1070	34.3389	N/A	N/A		Cost per box	N/A	0	0	0	0	0	0	2	0	0	2	0	0	0	0	0	0	0	0	20	0	0	20	0	0
ZYM B 8 ml	2 amp/box	1338	42.9397	N/A	N/A		Cost per box	N/A	0	0	0	0	0	0	2	0	0	2	0	0	0	0	0	0	0	0	20	0	0	20	0	0
PYZ 2AMP 5ml	2 amp/box	1070	34.3389	N/A	N/A		Cost per box	N/A	0	0	0	0	0	0	2	0	0	2	0	0	0	0	0	0	0	0	20	0	0	20	0	0
X, V, XV factor	50 discs x 3	1228	39.4	23.64	0.758665		Cost per box	N/A	0	0	0	0	0	0	1	1	1	1	1	1	0	0	0	0	0	0	10	10	10	10	10	10
Antibiotic disc
Ampicillin 2ug	5x50 discs	588.5	18.8864	2.35	0.0754172		Cost per box	1500 discs	0	0	0	0	0	0	6	1	1	6	1	1	0	0	0	0	0	0	51	2	2	51	2	2
Co-amoxiclav 30 μg	5x50 discs	588.5	18.8864	2.35	0.0754172		Cost per box	1500 discs	0	0	0	0	0	0	6	1	1	6	1	1	0	0	0	0	0	0	51	2	2	51	2	2
Cefoxitin 30 μg	5x50 discs	588.5	18.8864	2.35	0.0754172		Cost per box	1500 discs	0	0	0	0	0	0	6	1	1	6	1	1	0	0	0	0	0	0	51	2	2	51	2	2
Ceftriaxone 30 μg	5x50 discs	588.5	18.8864	2.35	0.0754172		Cost per box	1500 discs	0	0	0	0	0	0	6	1	1	6	1	1	0	0	0	0	0	0	51	2	2	51	2	2
Ciprofloxacin 5 μg	5x50 discs	588.5	18.8864	2.35	0.0754172		Cost per box	1500 discs	0	0	0	0	0	0	6	1	1	6	1	1	0	0	0	0	0	0	51	2	2	51	2	2
Co-trimoxazole 25 μg	5x50 discs	588.5	18.8864	2.35	0.0754172		Cost per box	1500 discs	0	0	0	0	0	0	6	1	1	6	1	1	0	0	0	0	0	0	51	2	2	51	2	2
Amikacin 30 μg	5x50 discs	588.5	18.8864	2.35	0.0754172	Not included in cost analysis as selected 6 antibiotics to cost for as all the same price	N/A	N/A	N/A	N/A	N/A	N/A	N/A	N/A	N/A	N/A	N/A	N/A	N/A	N/A	N/A	N/A	N/A	N/A	N/A	N/A	N/A	N/A	N/A	N/A	N/A	N/A
Ampicillin 10 μg	5x50 discs	588.5	18.8864	2.35	0.0754172	Not included in cost analysis as selected 6 antibiotics to cost for as all the same price	N/A	N/A	N/A	N/A	N/A	N/A	N/A	N/A	N/A	N/A	N/A	N/A	N/A	N/A	N/A	N/A	N/A	N/A	N/A	N/A	N/A	N/A	N/A	N/A	N/A	N/A
Ampicillin-sulbactam 20 μg	5x50 discs	588.5	18.8864	2.35	0.0754172	Not included in cost analysis as selected 6 antibiotics to cost for as all the same price	N/A	N/A	N/A	N/A	N/A	N/A	N/A	N/A	N/A	N/A	N/A	N/A	N/A	N/A	N/A	N/A	N/A	N/A	N/A	N/A	N/A	N/A	N/A	N/A	N/A	N/A
Azithromycin 15 μg	5x50 discs	588.5	18.8864	2.35	0.0754172	Not included in cost analysis as selected 6 antibiotics to cost for as all the same price	N/A	N/A	N/A	N/A	N/A	N/A	N/A	N/A	N/A	N/A	N/A	N/A	N/A	N/A	N/A	N/A	N/A	N/A	N/A	N/A	N/A	N/A	N/A	N/A	N/A	N/A
Cefpodoxime 10 μg	5x50 discs	588.5	18.8864	2.35	0.0754172	Not included in cost analysis as selected 6 antibiotics to cost for as all the same price	N/A	N/A	N/A	N/A	N/A	N/A	N/A	N/A	N/A	N/A	N/A	N/A	N/A	N/A	N/A	N/A	N/A	N/A	N/A	N/A	N/A	N/A	N/A	N/A	N/A	N/A
Ceftazidime 30 μg	5x50 discs	588.5	18.8864	2.35	0.0754172	Not included in cost analysis as selected 6 antibiotics to cost for as all the same price	N/A	N/A	N/A	N/A	N/A	N/A	N/A	N/A	N/A	N/A	N/A	N/A	N/A	N/A	N/A	N/A	N/A	N/A	N/A	N/A	N/A	N/A	N/A	N/A	N/A	N/A
Cefazolin 30 μg	5x50 discs	588.5	18.8864	2.35	0.0754172	Not included in cost analysis as selected 6 antibiotics to cost for as all the same price	N/A	N/A	N/A	N/A	N/A	N/A	N/A	N/A	N/A	N/A	N/A	N/A	N/A	N/A	N/A	N/A	N/A	N/A	N/A	N/A	N/A	N/A	N/A	N/A	N/A	N/A
Chloramphenicol 30 μg	5x50 discs	588.5	18.8864	2.35	0.0754172	Not included in cost analysis as selected 6 antibiotics to cost for as all the same price	N/A	N/A	N/A	N/A	N/A	N/A	N/A	N/A	N/A	N/A	N/A	N/A	N/A	N/A	N/A	N/A	N/A	N/A	N/A	N/A	N/A	N/A	N/A	N/A	N/A	N/A
Clindamycin 2ug	5x50 discs	588.5	18.8864	2.35	0.0754172	Not included in cost analysis as selected 6 antibiotics to cost for as all the same price	N/A	N/A	N/A	N/A	N/A	N/A	N/A	N/A	N/A	N/A	N/A	N/A	N/A	N/A	N/A	N/A	N/A	N/A	N/A	N/A	N/A	N/A	N/A	N/A	N/A	N/A
Doxycycline 30 μg	5x50 discs	588.5	18.8864	2.35	0.0754172	Not included in cost analysis as selected 6 antibiotics to cost for as all the same price	N/A	N/A	N/A	N/A	N/A	N/A	N/A	N/A	N/A	N/A	N/A	N/A	N/A	N/A	N/A	N/A	N/A	N/A	N/A	N/A	N/A	N/A	N/A	N/A	N/A	N/A
Ertapenem 10ug	5x50 discs	588.5	18.8864	2.35	0.0754172	Not included in cost analysis as selected 6 antibiotics to cost for as all the same price	N/A	N/A	N/A	N/A	N/A	N/A	N/A	N/A	N/A	N/A	N/A	N/A	N/A	N/A	N/A	N/A	N/A	N/A	N/A	N/A	N/A	N/A	N/A	N/A	N/A	N/A
Erythromycin 15 μg	5x50 discs	588.5	18.8864	2.35	0.0754172	Not included in cost analysis as selected 6 antibiotics to cost for as all the same price	N/A	N/A	N/A	N/A	N/A	N/A	N/A	N/A	N/A	N/A	N/A	N/A	N/A	N/A	N/A	N/A	N/A	N/A	N/A	N/A	N/A	N/A	N/A	N/A	N/A	N/A
Fosfomycin 200ug	5x50 discs	588.5	18.8864	2.35	0.0754172	Not included in cost analysis as selected 6 antibiotics to cost for as all the same price	N/A	N/A	N/A	N/A	N/A	N/A	N/A	N/A	N/A	N/A	N/A	N/A	N/A	N/A	N/A	N/A	N/A	N/A	N/A	N/A	N/A	N/A	N/A	N/A	N/A	N/A
Gentamicin 10 μg	5x50 discs	588.5	18.8864	2.35	0.0754172	Not included in cost analysis as selected 6 antibiotics to cost for as all the same price	N/A	N/A	N/A	N/A	N/A	N/A	N/A	N/A	N/A	N/A	N/A	N/A	N/A	N/A	N/A	N/A	N/A	N/A	N/A	N/A	N/A	N/A	N/A	N/A	N/A	N/A
Gentamicin 120 ug	5x50 discs	588.5	18.8864	2.35	0.0754172	Not included in cost analysis as selected 6 antibiotics to cost for as all the same price	N/A	N/A	N/A	N/A	N/A	N/A	N/A	N/A	N/A	N/A	N/A	N/A	N/A	N/A	N/A	N/A	N/A	N/A	N/A	N/A	N/A	N/A	N/A	N/A	N/A	N/A
Imipenem 10 μg	5x50 discs	588.5	18.8864	2.35	0.0754172	Not included in cost analysis as selected 6 antibiotics to cost for as all the same price	N/A	N/A	N/A	N/A	N/A	N/A	N/A	N/A	N/A	N/A	N/A	N/A	N/A	N/A	N/A	N/A	N/A	N/A	N/A	N/A	N/A	N/A	N/A	N/A	N/A	N/A
Meropenem 10 μg	5x50 discs	588.5	18.8864	2.35	0.0754172	Not included in cost analysis as selected 6 antibiotics to cost for as all the same price	N/A	N/A	N/A	N/A	N/A	N/A	N/A	N/A	N/A	N/A	N/A	N/A	N/A	N/A	N/A	N/A	N/A	N/A	N/A	N/A	N/A	N/A	N/A	N/A	N/A	N/A
Nalidixic acid 30 μg	5x50 discs	588.5	18.8864	2.35	0.0754172	Not included in cost analysis as selected 6 antibiotics to cost for as all the same price	N/A	N/A	N/A	N/A	N/A	N/A	N/A	N/A	N/A	N/A	N/A	N/A	N/A	N/A	N/A	N/A	N/A	N/A	N/A	N/A	N/A	N/A	N/A	N/A	N/A	N/A
Nitrofurantoin 300 μg	5x50 discs	588.5	18.8864	2.35	0.0754172	Not included in cost analysis as selected 6 antibiotics to cost for as all the same price	N/A	N/A	N/A	N/A	N/A	N/A	N/A	N/A	N/A	N/A	N/A	N/A	N/A	N/A	N/A	N/A	N/A	N/A	N/A	N/A	N/A	N/A	N/A	N/A	N/A	N/A
Ofloxacin 5 μg	5x50 discs	588.5	18.8864	2.35	0.0754172	Not included in cost analysis as selected 6 antibiotics to cost for as all the same price	N/A	N/A	N/A	N/A	N/A	N/A	N/A	N/A	N/A	N/A	N/A	N/A	N/A	N/A	N/A	N/A	N/A	N/A	N/A	N/A	N/A	N/A	N/A	N/A	N/A	N/A
Oxacillin 1 μg	5x50 discs	588.5	18.8864	2.35	0.0754172	Not included in cost analysis as selected 6 antibiotics to cost for as all the same price	N/A	N/A	N/A	N/A	N/A	N/A	N/A	N/A	N/A	N/A	N/A	N/A	N/A	N/A	N/A	N/A	N/A	N/A	N/A	N/A	N/A	N/A	N/A	N/A	N/A	N/A
Penicillin G 1U	5x50 discs	588.5	18.8864	2.35	0.0754172	Not included in cost analysis as selected 6 antibiotics to cost for as all the same price	N/A	N/A	N/A	N/A	N/A	N/A	N/A	N/A	N/A	N/A	N/A	N/A	N/A	N/A	N/A	N/A	N/A	N/A	N/A	N/A	N/A	N/A	N/A	N/A	N/A	N/A
Penicillin G 10 U	5x50 discs	588.5	18.8864	2.35	0.0754172	Not included in cost analysis as selected 6 antibiotics to cost for as all the same price	N/A	N/A	N/A	N/A	N/A	N/A	N/A	N/A	N/A	N/A	N/A	N/A	N/A	N/A	N/A	N/A	N/A	N/A	N/A	N/A	N/A	N/A	N/A	N/A	N/A	N/A
Tetracycline 30 μg	5x50 discs	588.5	18.8864	2.35	0.0754172	Not included in cost analysis as selected 6 antibiotics to cost for as all the same price	N/A	N/A	N/A	N/A	N/A	N/A	N/A	N/A	N/A	N/A	N/A	N/A	N/A	N/A	N/A	N/A	N/A	N/A	N/A	N/A	N/A	N/A	N/A	N/A	N/A	N/A
Vancomycin 5 μg	5x50 discs	588.5	18.8864	2.35	0.0754172	Not included in cost analysis as selected 6 antibiotics to cost for as all the same price	N/A	N/A	N/A	N/A	N/A	N/A	N/A	N/A	N/A	N/A	N/A	N/A	N/A	N/A	N/A	N/A	N/A	N/A	N/A	N/A	N/A	N/A	N/A	N/A	N/A	N/A
Ceftazidime 10ug	5x50 discs	588.5	18.8864	2.35	0.0754172	Not included in cost analysis as selected 6 antibiotics to cost for as all the same price	N/A	N/A	N/A	N/A	N/A	N/A	N/A	N/A	N/A	N/A	N/A	N/A	N/A	N/A	N/A	N/A	N/A	N/A	N/A	N/A	N/A	N/A	N/A	N/A	N/A	N/A
Ceftazidime-clavulanic acid 10/10ug	5x50 discs	588.5	18.8864	2.35	0.0754172	Not included in cost analysis as selected 6 antibiotics to cost for as all the same price	N/A	N/A	N/A	N/A	N/A	N/A	N/A	N/A	N/A	N/A	N/A	N/A	N/A	N/A	N/A	N/A	N/A	N/A	N/A	N/A	N/A	N/A	N/A	N/A	N/A	N/A
Cefotaxime 30ug	5x50 discs	588.5	18.8864	2.35	0.0754172	Not included in cost analysis as selected 6 antibiotics to cost for as all the same price	N/A	N/A	N/A	N/A	N/A	N/A	N/A	N/A	N/A	N/A	N/A	N/A	N/A	N/A	N/A	N/A	N/A	N/A	N/A	N/A	N/A	N/A	N/A	N/A	N/A	N/A
Cefotaxime-clavulanic acid 30/10ug	5x50 discs	588.5	18.8864	2.35	0.0754172	Not included in cost analysis as selected 6 antibiotics to cost for as all the same price	N/A	N/A	N/A	N/A	N/A	N/A	N/A	N/A	N/A	N/A	N/A	N/A	N/A	N/A	N/A	N/A	N/A	N/A	N/A	N/A	N/A	N/A	N/A	N/A	N/A	N/A
Novobicin	5x50 discs	588.5	18.8864	2.35	0.0754172		Cost per box	250 samples	0	0	0	0	0	0	1	1	1	1	1	1	0	0	0	0	0	0	2	2	2	2	2	2
Optochin	5x50 discs	353.1	11.3318	1.41	0.0452503		Cost per box	250 samples	0	0	0	0	0	0	1	1	1	1	1	1	0	0	0	0	0	0	10	10	10	10	10	10
Bacitracin	50 discs	500	16.0462	10	0.320924		Cost per box	250 samples	0	0	0	0	0	0	5	5	5	5	5	5	0	0	0	0	0	0	50	50	50	50	50	50
Cefinase Paper Disc	50 discs	366	11.7458	7.32	0.234917		Cost per box	100 samples	0	0	0	0	0	0	2	2	2	2	2	2	0	0	0	0	0	0	20	20	20	20	20	20
Antibiotic E-test
Ciprofloxacin E-test	30 strips	4494	144.223	149.8	4.80745		Cost per box	90 E-tests	0	0	0	0	0	0	3	1	1	3	1	1	0	0	0	0	0	0	30	10	10	30	10	10
Benzyl penicillin E-test	30 strips	4494	144.223	149.8	4.80745		Cost per box	90 E-tests	0	0	0	0	0	0	3	1	1	3	1	1	0	0	0	0	0	0	30	10	10	30	10	10
Ceftriaxone E-test	30 strips	4494	144.223	149.8	4.80745		Cost per box	90 E-tests	0	0	0	0	0	0	3	1	1	3	1	1	0	0	0	0	0	0	30	10	10	30	10	10
Vancomycin E-test	30 strips	4465.11	143.296	148.84	4.77664		Cost per box	90 E-tests	0	0	0	0	0	0	3	1	1	3	1	1	0	0	0	0	0	0	30	10	10	30	10	10
Oxacillin E-test	30 strips	4350.62	139.622	145.02	4.65404	Not included in cost analysis as selected 4 E-tests to cost for	N/A	N/A	N/A	N/A	N/A	N/A	N/A	N/A	N/A	N/A	N/A	N/A	N/A	N/A	N/A	N/A	N/A	N/A	N/A	N/A	N/A	N/A	N/A	N/A	N/A	N/A
Automated ID/AST
Vitek Suspension solution	3 x 500ml	2700	86.6496	5.4	0.173299	3ml per test	Cost per box	1600 tests	0	0	0	0	0	0	0	0	0	0	4	2	0	0	0	0	0	0	0	0	0	0	40	20
Vitek Unsensitized tubes	2000	13500	433.248	6.75	0.216624	1 tube for just ID, 2 tubes for ID and AST and just AST	Cost per box	4000 tubes	0	0	0	0	0	0	0	0	0	0	2	2	0	0	0	0	0	0	0	0	0	0	20	20
VITEK GN ID Card	20 cards	3600	115.533	180	5.77664		Cost per box	400 cards	0	0	0	0	0	0	0	0	0	0	20	10	0	0	0	0	0	0	0	0	0	0	200	100
VITEK 2 GP ID Card	20 cards	3600	115.533	180	5.77664		Cost per box	400 cards	0	0	0	0	0	0	0	0	0	0	20	10	0	0	0	0	0	0	0	0	0	0	200	100
VITEK YST ID Card	20 cards	3600	115.533	180	5.77664	Not included in cost analysis as all cards the same price so just selected two	N/A	N/A	N/A	N/A	N/A	N/A	N/A	N/A	N/A	N/A	N/A	N/A	N/A	N/A	N/A	N/A	N/A	N/A	N/A	N/A	N/A	N/A	N/A	N/A	N/A	N/A
VITEK 2 NH ID Card	20 cards	3600	115.533	180	5.77664	Not included in cost analysis as all cards the same price so just selected two	N/A	N/A	N/A	N/A	N/A	N/A	N/A	N/A	N/A	N/A	N/A	N/A	N/A	N/A	N/A	N/A	N/A	N/A	N/A	N/A	N/A	N/A	N/A	N/A	N/A	N/A
VITEK ANC ID Card	20 cards	3600	115.533	180	5.77664	Not included in cost analysis as all cards the same price so just selected two	N/A	N/A	N/A	N/A	N/A	N/A	N/A	N/A	N/A	N/A	N/A	N/A	N/A	N/A	N/A	N/A	N/A	N/A	N/A	N/A	N/A	N/A	N/A	N/A	N/A	N/A
VITEK 2 AST ST03	20 cards	3600	115.533	180	5.77664		Cost per box	100 cards	0	0	0	0	0	0	0	0	0	0	5	5	0	0	0	0	0	0	0	0	0	0	50	50
VITEK 2 AST Enterobacteriaceae	20 cards	3600	115.533	180	5.77664		Cost per box	300 cards	0	0	0	0	0	0	0	0	0	0	15	15	0	0	0	0	0	0	0	0	0	0	150	150
VITEK 2 AST Non- fermenters	20 cards	3600	115.533	180	5.77664		Cost per box	100 cards	0	0	0	0	0	0	0	0	0	0	5	5	0	0	0	0	0	0	0	0	0	0	50	50
VITEK 2 Staphylococci	20 cards	3600	115.533	180	5.77664		Cost per box	200 cards	0	0	0	0	0	0	0	0	0	0	10	10	0	0	0	0	0	0	0	0	0	0	100	100
VITEK 2 Yeast	20 cards	3600	115.533	180	5.77664	Not included in cost analysis as all cards the same price so just selected main ones. Yeast species not a priotity organism	N/A	N/A	N/A	N/A	N/A	N/A	N/A	N/A	N/A	N/A	N/A	N/A	N/A	N/A	N/A	N/A	N/A	N/A	N/A	N/A	N/A	N/A	N/A	N/A	N/A	N/A
BD Pheonix GNR cartridge	25 cards	6700	215.019	335	10.751		Cost per box	400 cartridges	0	0	0	0	0	0	0	16	16	0	0	0	0	0	0	0	0	0	0	160	160	0	0	0
BD Pheonix GPC cartridge	25 cards	6700	215.019	335	10.751		Cost per box	200 cartridges	0	0	0	0	0	0	0	8	8	0	0	0	0	0	0	0	0	0	0	80	80	0	0	0
BD Pheoxin Streptococcus cartridge	25 cards	6700	215.019	335	10.751		Cost per box	100 cartridges	0	0	0	0	0	0	0	4	4	0	0	0	0	0	0	0	0	0	0	40	40	0	0	0
BD Pheonix AST indicator solution				N/A	N/A	Included with BD Pheonix cartridges	Cost per box	10 bottles	N/A	N/A	N/A	N/A	N/A	N/A	N/A	N/A	N/A	N/A	N/A	N/A	N/A	N/A	N/A	N/A	N/A	N/A	N/A	N/A	N/A	N/A	N/A	N/A
BD Pheonix AST solution				N/A	N/A	Included with BD Pheonix cartridges	Cost per box	10 bottles	N/A	N/A	N/A	N/A	N/A	N/A	N/A	N/A	N/A	N/A	N/A	N/A	N/A	N/A	N/A	N/A	N/A	N/A	N/A	N/A	N/A	N/A	N/A	N/A
BD Pheonix ID solution				N/A	N/A	Included with BD Pheonix cartridges	Cost per box	10 bottles	N/A	N/A	N/A	N/A	N/A	N/A	N/A	N/A	N/A	N/A	N/A	N/A	N/A	N/A	N/A	N/A	N/A	N/A	N/A	N/A	N/A	N/A	N/A	N/A
Bruker MALDI-TOF CHCA matrix	10 tubes of 2.5mg	17120	549.422	N/A	N/A	1ul per spot. Tube can do 2400 spots (allowing for some loss). 2ul per isolate (1 per spot done in duplicate) so 1100 isolates + 100 controls	Cost per box	Based on 1060 isolates	0	0	0	0	0	0	0	0	1	0	0	0	0	0	0	0	0	0	0	0	10	0	0	0
Vitek MS MALDI-TOF disposable plates	8 packs of 4 slides	28890	927.15	N/A	N/A	96 spots per slide, 3072 spots per box. 2 spots per isolate, 1536 isolates possible	Cost per box	Based on 1060 isolates	0	0	0	0	0	0	0	0	0	0	0	1	0	0	0	0	0	0	0	0	0	0	0	10
Vitek MS MALDI-TOF CHCA	5 x 0.5ml	5040	161.746	N/A	N/A	1ul per spot. Tube can do 2400 spots (allowing for some loss). 2ul per isolate (1 per spot done in duplicate) so 1100 isolates + 100 controls	Cost per box	Based on 1060 isolates	0	0	0	0	0	0	0	0	0	0	0	1	0	0	0	0	0	0	0	0	0	0	0	10
Vitek MS MALDI-TOF Formic acid	5 x 0.5ml	2520	80.8729	N/A	N/A	Not used as much but need to order a full box	Cost per box	Based on 300 isolates	0	0	0	0	0	0	0	0	1	0	0	1	0	0	0	0	0	0	0	0	5	0	0	5
IQC ATCC strains
E. coli ATCC 25922		1774.56	56.95	N/A	N/A	Quote for not for profit. For profit more expensive	N/A	N/A	1	1	1	1	1	1	0	0	0	0	0	0	1	1	1	1	1	1	0	0	0	0	0	0
E. coli ATCC 8739		6647.99	213.35	N/A	N/A	Quote for not for profit. For profit more expensive	N/A	N/A	1	1	1	1	1	1	0	0	0	0	0	0	1	1	1	1	1	1	0	0	0	0	0	0
K. pneumoniae ATCC 13883		1774.56	56.95	N/A	N/A	Quote for not for profit. For profit more expensive	N/A	N/A	1	1	1	1	1	1	0	0	0	0	0	0	1	1	1	1	1	1	0	0	0	0	0	0
H. influenzae ATCC 10211		1906.99	61.2	N/A	N/A	Quote for not for profit. For profit more expensive	N/A	N/A	1	1	1	1	1	1	0	0	0	0	0	0	1	1	1	1	1	1	0	0	0	0	0	0
H. influenzae ATCC 49766		1906.99	61.2	N/A	N/A	Quote for not for profit. For profit more expensive	N/A	N/A	1	1	1	1	1	1	0	0	0	0	0	0	1	1	1	1	1	1	0	0	0	0	0	0
E. faecalis ATCC 29212		1774.56	56.95	N/A	N/A	Quote for not for profit. For profit more expensive	N/A	N/A	1	1	1	1	1	1	0	0	0	0	0	0	1	1	1	1	1	1	0	0	0	0	0	0
S. aureus ATCC 25923		1774.56	56.95	N/A	N/A	Quote for not for profit. For profit more expensive	N/A	N/A	1	1	1	1	1	1	0	0	0	0	0	0	1	1	1	1	1	1	0	0	0	0	0	0
S. aureus ATCC 29213		1906.99	61.2	N/A	N/A	Quote for not for profit. For profit more expensive	N/A	N/A	1	1	1	1	1	1	0	0	0	0	0	0	1	1	1	1	1	1	0	0	0	0	0	0
S. epidemidis ATCC 12228		1906.99	61.2	N/A	N/A	Quote for not for profit. For profit more expensive	N/A	N/A	1	1	1	1	1	1	0	0	0	0	0	0	1	1	1	1	1	1	0	0	0	0	0	0
S. pneumoniae ATCC 49619		6197.72	198.9	N/A	N/A	Quote for not for profit. For profit more expensive	N/A	N/A	1	1	1	1	1	1	0	0	0	0	0	0	1	1	1	1	1	1	0	0	0	0	0	0
P. aeruginosa ATCC 27853		1906.99	61.2	N/A	N/A	Quote for not for profit. For profit more expensive	N/A	N/A	1	1	1	1	1	1	0	0	0	0	0	0	1	1	1	1	1	1	0	0	0	0	0	0
S. pyogenes ATCC 19615		1906.99	61.2	N/A	N/A	Quote for not for profit. For profit more expensive	N/A	N/A	1	1	1	1	1	1	0	0	0	0	0	0	1	1	1	1	1	1	0	0	0	0	0	0
P. hauseri ATCC 13315		1774.56	56.95	N/A	N/A	Quote for not for profit. For profit more expensive	N/A	N/A	1	1	1	1	1	1	0	0	0	0	0	0	1	1	1	1	1	1	0	0	0	0	0	0
E. aerogenes ATCC 13048 (K. aerogenes)		1906.99	61.2	N/A	N/A	Quote for not for profit. For profit more expensive	N/A	N/A	1	1	1	1	1	1	0	0	0	0	0	0	1	1	1	1	1	1	0	0	0	0	0	0
E. cloacae ATCC 23355		1774.56	56.95	N/A	N/A	Quote for not for profit. For profit more expensive	N/A	N/A	1	1	1	1	1	1	0	0	0	0	0	0	1	1	1	1	1	1	0	0	0	0	0	0
N. gonorrhoea ATCC 49226		6647.99	213.35	N/A	N/A	Quote for not for profit. For profit more expensive	N/A	N/A	1	1	1	1	1	1	0	0	0	0	0	0	1	1	1	1	1	1	0	0	0	0	0	0
Office
Computer		35000	1123.23	N/A	N/A		Cost per item	N/A	2	2	2	2	2	2	0	0	0	0	0	0	5	5	5	5	5	5	0	0	0	0	0	0
Printer		4000	128.37	N/A	N/A		Cost per item	N/A	1	1	1	1	1	1	0	0	0	0	0	0	3	3	3	3	3	3	0	0	0	0	0	0
Ink		1500	48.1386	N/A	N/A		Cost per item	N/A	0	0	0	0	0	0	4	4	4	4	4	4	0	0	0	0	0	0	10	10	10	10	10	10
Paper (A4)	5 packs of 500 sheets/pack	520	16.6881	N/A	N/A		Cost per pack	N/A	0	0	0	0	0	0	10	10	10	10	10	10	0	0	0	0	0	0	80	80	80	80	80	80
Blue label printer stickers		1800	57.7664	N/A	N/A	600 stickers per roll	Cost per roll	N/A	0	0	0	0	0	0	2	2	2	2	2	2	0	0	0	0	0	0	2	2	2	2	2	2
Blue label printer		8350.88	268	N/A	N/A		Cost per item	N/A	1	1	1	1	1	1		0	0	0	0	0	2	2	2	2	2	2	0	0	0	0	0	0
Barcode scanner		13180.7	423	N/A	N/A		Cost per item	N/A	2	2	2	2	2	2	0	0	0	0	0	0	5	5	5	5	5	5	0	0	0	0	0	0
Barcode printer		11996.6	385	N/A	N/A		Cost per item	N/A	1	1	1	1	1	1	0	0	0	0	0	0	3	3	3	3	3	3	0	0	0	0	0	0
Saftey
Safety Jogger	1 pair/box	930.9	29.8748	N/A	N/A		Cost per item	N/A	10	10	10	10	10	10	0	0	0	0	0	0	20	20	20	20	20	20	0	0	0	0	0	0
PPE laboratory coats		609.9	19.5732	N/A	N/A		Cost per item	N/A	10	10	10	10	10	10	0	0	0	0	0	0	20	20	20	20	20	20	0	0	0	0	0	0
PPE safety goggles		187.25	6.00931	N/A	N/A		Cost per item	N/A	10	10	10	10	10	10	0	0	0	0	0	0	20	20	20	20	20	20	0	0	0	0	0	0
Heat resistant gloves		428	13.7356	N/A	N/A		Cost per item	N/A	2	2	2	2	2	2	0	0	0	0	0	0	2	2	2	2	2	2	0	0	0	0	0	0
Face visor		1200	38.5109	N/A	N/A		Cost per item	N/A	2	2	2	2	2	2	0	0	0	0	0	0	2	2	2	2	2	2	0	0	0	0	0	0
Sterile eyewash		100	3.20924	N/A	N/A		Cost per bottle	N/A	0	0	0	0	0	0	2	2	2	2	2	2	0	0	0	0	0	0	2	2	2	2	2	2
Spill kit (Chemical)	Absorption capacity 16L	2218.98	71.2125	N/A	N/A	Single use	Cost per kit	N/A	2	2	2	2	2	2	1	1	1	1	1	1	2	2	2	2	2	2	1	1	1	1	1	1
Spill kit (Biological)		2417.43	77.5812	N/A	N/A	Single use	Cost per kit	N/A	0	0	0	0	0	0	1	1	1	1	1	1	0	0	0	0	0	0	1	1	1	1	1	1
Haz-Tab Granules. 500g/shaker.	Case of 12	569.28	18.2696	N/A	N/A	Single use	Cost per kit	N/A	0	0	0	0	0	0	1	1	1	1	1	1	0	0	0	0	0	0	1	1	1	1	1	1
4.5g Haz- Tabs in tub. 100 tables	Case of 12	234.54	7.52696	N/A	N/A	Single use	Cost per kit	N/A	0	0	0	0	0	0	1	1	1	1	1	1	0	0	0	0	0	0	1	1	1	1	1	1
First aid kit		331.7	10.6451	N/A	N/A		Cost per kit	N/A	0	0	0	0	0	0	1	1	1	1	1	1	0	0	0	0	0	0	1	1	1	1	1	1
HIV PEP (1x3x10S)		123.05	3.94897	N/A	N/A		Cost per kit	N/A	0	0	0	0	0	0	1	1	1	1	1	1	0	0	0	0	0	0	1	1	1	1	1	1
Teevir		1059.3	33.9955	N/A	N/A		Cost per kit	N/A	0	0	0	0	0	0	1	1	1	1	1	1	0	0	0	0	0	0	1	1	1	1	1	1
EQA
NEQAS subscription costs per year		74138.4	2379.28	N/A	N/A	Yearly	N/A	N/A	0	0	0	0	0	0	1	1	1	1	1	1	0	0	0	0	0	0	1	1	1	1	1	1
Antibiotic guidelines version update
CLSI version update yearly		4767.48	153	N/A	N/A	Yearly		N/A	0	0	0	0	0	0	1	1	1	1	1	1	0	0	0	0	0	0	1	1	1	1	1	1
Lab build costs
Construction of building		280630	9006.1	N/A	N/A	140 sqm at £ 500 each (estimate from Kenya)		N/A	1	1	1	1	1	1	0	0	0	0	0	0	1	1	1	1	1	1	0	0	0	0	0	0
Stools		700	22.4647	N/A	N/A		Cost per item	N/A	10	10	10	10	10	10	0	0	0	0	0	0	20	20	20	20	20	20	0	0	0	0	0	0
Washing machine		16000	513.479	N/A	N/A		Cost per item	N/A	1	1	1	1	1	1	0	0	0	0	0	0	1	1	1	1	1	1	0	0	0	0	0	0
Utilities
Electricity yearly		280440	9000	N/A	N/A	Yearly		N/A	0	0	0	0	0	0	1	1	1	1	1	1	0	0	0	0	0	0	1.5	1.5	1.5	1.5	1.5	1.5
Staff
Annual staff wage		205175	6584.56	N/A	N/A	40hrs a week		N/A	0	0	0	0	0	0	8	8	8	8	8	8	0	0	0	0	0	0	16	16	16	16	16	16
Extras not included in analysis
Staff training and workshops (GCLP etc)
Yearly accreditation
Waste disposal
Staff over time
Domestic shipping
International shipping
Dry ice for shipping
Packaging for shipping
Water yearly
Petrol for back up generator yearly
Internet yearly
Benches
Gas outlets
Shelves
Sinks
Wash up room fitting including sinks and water source
Media room fitting including safety cabinet
Reception area fitting
Cupboards
Internet connections
Local EQA program subcription and shipping
Exchange rate	31.16
